# Supplementary material for: Negative impact of COVID-19 pandemic on sleep quantitative parameters, quality, and circadian alignment: Implications for health and psychological well-being
Source: EXCLI J. 2020 Sep 11;19:1297–308. doi: 10.17179/excli2020-2831 (PMC7658458; doi:10.17179/excli2020-2831)
Supplement: Supplementary data [file EXCLI-19-1297-s-001.xlsx]

## Sheet: raw data
Table legend:
Column A (Gender): 1 = male; 0 = femals
Column C (Education): 0 = diploma, 1 = associate degree; 2 = bachelor; 3 = masters; 4 = doctorate; 5 = post-doctorate
Column D: MEQ = morningness-eveningness questionnaire score
Column E (Chronotype): 0 = neutral; 1 = late chronotype; 2 = early chronotype
Column F & G: Time to go to sleep before the pandemic and during pandemic respectively
Column H & I: Time to go get up in the morning before the pandemic and during pandemic respectively
Column J & K: Sleep onset latency time before the pandemic and during pandemic respectively
Column L & M: Sleep duration before the pandemic and during pandemic respectively
Column N & O: Sleep efficiency factor before the pandemic and during pandemic respectively
Column P & Q: Perceived sleep quality factor before the pandemic and during pandemic respectively
Column R & S: Daily disturbance factor before the pandemic and during pandemic respectively
Column T & U: Global sleep quality score before the pandemic and during pandemic respectively
gender	age	education	MEQ score	chronotype	time to sleep 1	time to sleep 2	time to get up 1	time to get up 2	sleep onset latency 1	sleep onset latency 2	sleep duration 1	sleep duration 2	sleep efficiency-1	sleep efficiency-2	Sleep quality-1	sleep quality-2	daily disturbance-1	daily disturbance-2	global PSQI.1	global PSQI.2
1	22	2	44	0	26	28	9	11	5	5	7	5	1	4	1	4	2	3	4	11
0	22	2	51	0	26	27	10	12	10	20	7	8	1	0	2	4	2	4	5	8
0	23	2	49	0	24	24	7	9	30	90	8	7	0	2	2	5	4	5	6	12
0	22	2	50	0	24	25	8	10	60	60	8	9	0	0	2	2	1	1	3	3
0	22	2	55	0	24	24	8	10	30	30	7	7	1	3	3	4	2	3	6	10
0	20	1	53	0	22	24	6	9	10	40	8	10	0	0	2	3	1	1	3	4
0	23	0	46	0	23	25	7	9	40	60	6	9	2	0	3	5	2	4	7	9
0	23	2	49	0	23	25	8	10	15	30	8	10	0	0	2	2	3	3	5	5
0	23	2	48	0	24	26	7	9	30	30	8	6	0	1	2	5	4	5	6	11
0	21	2	54	0	26	25	11	11	45	45	10	10	0	0	3	3	4	4	7	7
0	28	2	50	0	26	27	11	12	30	60	6	7	3	2	4	6	3	5	10	13
0	28	2	49	0	26	27	11	11	45	60	6	7	3	1	6	8	3	4	12	13
0	22	2	57	0	24	26	8	10	20	20	7	6	1	4	2	4	3	4	6	12
0	22	2	51	0	24	26	9	11	30	120	8	12	0	0	2	6	3	4	5	10
0	22	2	53	0	24	26	8	11	60	120	6	6	2	3	5	6	2	3	9	12
0	24	2	45	0	26	31	11	15	30	60	9	12	0	0	5	8	4	4	9	12
0	22	2	54	0	24	24	8	10	60	60	8	9	0	0	3	4	2	4	5	8
0	35	3	54	0	24	24	15	16	60	120	7	8	4	3	1	4	5	6	10	13
0	20	1	47	0	24	24	8	11	15	60	8	8	0	2	1	2	3	3	4	7
0	18	2	49	0	26	28	10	13	15	15	8	10	0	0	4	5	5	5	9	10
0	19	0	46	0	23	26	10	12	30	45	8	10	1	0	3	4	1	2	5	6
0	24	3	43	0	24	26	8	10	10	30	8	10	0	0	2	3	2	3	4	6
0	20	0	53	0	24	25	7	9	2	2	7	9	1	0	2	3	2	2	5	5
0	20	2	50	0	23	25	7	12	10	30	8	10	0	0	3	4	2	2	5	6
0	22	2	48	0	25	24	11	9	120	30	5	7	5	2	6	3	4	2	15	7
0	37	2	53	0	24	25	7	10	1	1	5	10	4	0	4	2	3	3	11	5
0	25	2	47	0	27	25	9	13	10	30	12	10	0	0	0	1	3	2	3	3
0	26	3	57	0	23	26	8	10	10	30	8	8	0	0	3	4	3	5	6	9
0	25	3	48	0	29	26	11	14	10	10	9	7	0	4	4	3	2	4	6	11
0	20	1	50	0	24	27	9	11	30	80	8	6	0	2	2	4	2	2	4	8
0	40	1	49	0	23	27	6	10	5	40	8	6	0	1	2	6	1	4	3	11
0	19	2	47	0	24	26	8	8	15	60	6	6	2	1	2	4	3	4	7	9
1	37	3	53	0	24	27	7	11	10	20	7	10	1	0	1	2	3	3	5	5
0	28	4	53	0	23	27	5	10	30	60	5	7	4	1	2	4	2	1	8	6
0	38	3	51	0	23	23	6	8	30	30	6	8	1	0	3	3	2	3	6	6
0	39	4	45	0	24	28	8	12	5	5	5	8	5	0	1	1	1	2	7	3
0	38	2	46	0	23	23	8	11	60	240	8	9	0	1	3	4	2	5	5	10
0	26	3	51	0	24	27	9	12	10	10	10	9	0	0	0	0	2	3	2	3
0	21	2	56	0	23	25	6	12	30	120	5	8	4	2	4	4	3	4	11	10
0	22	2	55	0	23	25	6	9	20	25	6	8	1	0	3	3	3	3	7	6
0	20	2	43	0	25	26	8	10	10	20	7	9	1	0	1	3	2	3	4	6
0	22	2	47	0	24	24	9	10	20	60	8	8	0	1	3	5	2	5	5	11
0	23	2	49	0	24	24	10	10	60	60	10	10	0	0	3	3	3	4	6	7
0	23	2	46	0	24	27	9	12	30	60	8	10	0	0	2	3	3	3	5	6
1	24	2	47	0	24	23	10	9	120	120	6	5	4	5	3	9	3	1	10	15
0	26	3	52	0	24	26	10	10	10	15	8	7	1	1	2	3	3	3	6	7
1	23	1	48	0	24	23	7	8	20	60	8	8	0	0	2	4	3	3	5	7
1	37	3	48	0	23	23	9	10	20	20	8	10	1	0	4	4	4	5	9	9
0	28	3	53	0	24	26	6	10	15	30	6	5	1	5	2	3	1	3	4	11
0	24	2	48	0	25	28	9	11	60	180	7	6	1	1	3	5	2	5	6	11
0	23	2	53	0	24	28	10	13	60	60	8	5	1	5	1	6	3	5	5	16
0	22	2	43	0	24	26	9	13	10	20	7	9	2	0	2	6	1	4	5	10
0	20	2	43	0	24	26	6	13	15	40	7	9	1	0	1	3	2	3	4	6
0	26	3	43	0	24	28	8	12	5	20	8	9	0	0	1	3	2	2	3	5
0	23	2	49	0	23	26	6	12	15	30	6	10	1	0	2	1	2	2	5	3
0	36	2	57	0	24	24	8	8	30	30	7	7	1	1	3	3	2	3	6	7
0	31	3	45	0	24	29	8	11	30	20	7	6	1	1	2	4	2	3	5	8
0	24	3	56	0	25	26	8	9	30	120	7	8	1	0	3	3	2	2	6	5
0	22	2	48	0	24	24	8	8	20	20	8	8	0	0	1	1	4	4	5	5
1	23	2	48	0	24	25	8	10	15	15	7	7	4	2	2	3	1	1	7	6
0	18	0	46	0	24	29	6	14	60	120	6	10	1	0	4	5	3	4	8	9
1	22	3	52	0	25	26	7	8	10	10	6	7	3	1	1	1	2	2	6	4
0	23	2	44	0	26	26	9	8	10	10	7	8	1	0	0	0	1	2	2	2
0	23	2	53	0	25	28	10	12	10	10	9	8	0	0	2	1	3	1	5	2
0	19	0	48	0	23	26	10	14	10	10	8	11	2	0	2	3	1	3	5	6
1	23	2	47	0	23	29	8	13	10	120	8	11	0	0	2	2	2	2	4	4
0	25	2	51	0	24	27	7	10	10	40	8	7	0	1	3	3	1	3	4	7
0	41	3	44	0	25	26	8	11	10	10	6	9	1	0	0	1	1	2	2	3
0	24	3	49	0	24	25	9	10	60	120	7	9	2	0	2	3	2	2	6	5
0	23	2	47	0	26	28	10	14	30	60	9	9	0	0	2	3	2	2	4	5
1	46	4	57	0	24	25	8	9	5	10	8	9	0	0	2	3	2	3	4	6
0	23	2	51	0	23	26	9	12	10	30	8	9	1	0	1	4	2	3	4	7
0	26	3	56	0	24	25	8	10	20	80	6	9	2	0	1	3	3	3	6	6
1	38	3	49	0	23	25	6	9	15	15	7	9	1	0	1	1	4	3	6	4
1	33	4	37	1	24	27	9	12	30	60	7	9	2	0	1	5	1	2	4	7
0	23	2	28	1	28	30	11	14	20	40	7	8	1	1	3	3	3	3	7	7
0	22	2	30	1	25	27	8	10	15	10	7	8	1	0	1	1	2	3	4	4
0	23	2	38	1	26	27	9	11	15	60	8	9	0	0	3	5	5	5	8	10
0	24	2	31	1	26	28	11	15	20	20	10	12	0	0	5	5	4	4	9	9
0	20	1	38	1	25	28	9	11	30	60	8	5	0	4	2	5	2	3	4	12
0	22	0	33	1	25	25	9	12	30	60	7	7	1	4	5	4	5	5	11	13
0	19	2	40	1	24	27	8	12	15	5	7	9	1	0	2	4	3	4	6	8
0	17	2	25	1	27	28	7	11	60	120	4	6	3	4	4	6	4	3	11	13
0	28	3	36	1	25	27	9	12	30	60	9	9	0	0	2	4	2	4	4	8
0	31	3	38	1	26	28	11	11	60	30	10	8	0	0	4	2	3	2	7	4
0	19	2	40	1	26	27	10	11	2	2	8	8	0	0	3	4	2	2	5	6
0	20	0	35	1	26	30	9	14	5	5	6	7	1	1	2	2	2	2	5	5
0	37	3	39	1	23	24	8	10	30	30	6	6	3	4	2	2	2	3	7	9
0	21	2	41	1	26	26	8	9	10	20	6	8	1	0	0	1	2	2	3	3
0	25	2	39	1	25	27	9	12	20	60	8	9	0	0	1	3	1	2	2	5
1	23	2	39	1	26	27	11	11	10	10	8	9	0	0	2	1	2	2	4	3
0	25	2	37	1	25	28	8	10	10	30	7	6	1	1	3	4	3	3	7	8
0	22	2	27	1	29	31	14	15	20	20	7	8	2	0	2	3	3	4	7	7
0	21	2	41	1	25	25	8	8	5	5	7	7	1	1	1	1	3	3	5	5
0	30	4	28	1	26	27	9	12	30	90	8	7	0	2	3	6	3	3	6	11
0	23	2	41	1	26	27	10	11	120	120	8	8	0	0	5	5	2	2	7	7
1	25	2	25	1	26	29	11	13	30	15	8	8	0	0	2	2	3	4	5	6
0	21	2	28	1	27	30	11	16	15	30	8	8	0	1	2	4	1	1	3	6
0	27	3	33	1	27	29	12	12	30	30	6	6	3	1	3	4	3	3	9	8
0	36	4	36	1	26	27	9	11	5	5	7	8	1	0	1	1	1	1	3	2
0	23	2	36	1	27	28	11	13	30	30	8	10	0	0	1	1	3	3	4	4
0	20	0	41	1	24	25	9	11	60	120	7	10	2	0	5	5	3	4	10	9
0	32	3	29	1	24	24	10	10	40	40	8	8	1	1	4	6	2	3	7	10
0	40	3	40	1	26	27	7	12	30	60	5	9	2	0	2	6	4	5	8	11
0	20	2	42	1	26	28	7	10	15	15	4	2	4	5	2	2	2	3	8	10
0	21	2	31	1	25	27	12	12	5	5	6	6	4	3	1	2	3	3	8	8
0	22	2	24	1	29	29	12	12	60	120	7	7	1	1	3	4	3	2	7	7
0	21	2	36	1	25	27	9	10	60	45	5	6	5	1	4	3	2	4	11	8
0	24	2	41	1	30	27	7	12	40	120	12	9	0	0	4	3	1	4	5	7
0	40	3	34	1	26	27	7	11	30	60	6	9	1	0	3	6	3	3	7	9
0	21	2	31	1	24	26	8	12	10	30	7	7	1	3	1	5	2	3	4	11
0	20	0	32	1	27	30	12	17	60	10	7	10	2	0	2	1	1	1	5	2
0	23	2	37	1	26	27	9	11	10	15	7	8	1	0	0	2	2	3	3	5
0	22	2	36	1	27	28	10	12	10	10	7	9	1	0	1	2	2	3	4	5
0	28	2	28	1	26	30	11	17	4	4	8	5	0	5	4	4	2	2	6	11
0	20	0	42	1	24	25	9	12	60	60	7	9	2	1	2	2	3	4	7	7
0	27	3	42	1	25	26	9	14	30	30	8	12	0	0	2	3	3	3	5	6
0	23	2	36	1	26	29	11	14	30	60	8	8	0	0	4	4	3	4	7	8
0	27	3	37	1	26	28	11	12	20	20	8	9	0	0	7	4	3	4	10	8
0	25	3	42	1	24	26	9	11	120	180	8	8	0	0	3	4	3	3	6	7
0	23	2	39	1	31	24	16	20	60	60	7	7	2	1	4	5	3	4	9	10
0	21	0	30	1	26	28	11	14	5	10	6	8	3	0	1	2	3	4	7	6
0	20	1	37	1	27	27	12	15	30	30	7	6	2	4	2	3	4	3	8	10
1	20	2	23	1	26	30	12	17	30	60	12	10	0	0	4	6	3	2	7	8
0	25	3	37	1	24	26	7	11	10	20	7	8	1	0	2	1	1	1	4	2
0	20	1	38	1	26	28	8	10	20	10	5	2	3	5	2	0	2	2	7	7
0	22	2	36	1	25	29	9	12	5	5	7	7	1	1	3	3	2	2	6	6
0	23	2	42	1	27	28	11	13	60	120	9	11	0	0	3	4	2	2	5	6
1	29	3	34	1	26	26	11	12	50	50	5	5	5	5	6	6	4	4	15	15
0	32	3	40	1	26	28	11	13	15	25	9	9	0	0	2	5	4	4	6	9
0	42	2	35	1	24	26	6	6	30	45	4	4	5	3	3	3	3	2	11	8
0	25	2	38	1	30	30	15	16	30	30	4	4	6	6	6	8	3	4	15	18
0	21	1	33	1	26	27	11	12	30	60	6	7	3	2	2	5	1	4	6	11
0	21	2	35	1	26	31	10	15	30	60	7	5	1	5	6	7	2	4	9	16
0	21	2	38	1	24	26	8	11	15	60	7	5	1	5	1	8	2	3	4	16
0	21	2	32	1	28	27	11	13	60	60	8	6	0	4	5	5	4	4	9	13
0	23	2	39	1	24	29	9	12	30	20	6	0	3	0	4	7	3	5	10	12
0	30	2	32	1	29	29	13	13	60	60	7	8	1	0	5	5	2	3	8	8
0	22	1	26	1	28	31	12	15	30	15	7	8	1	0	3	3	3	3	7	6
1	26	3	23	1	26	26	10	8	10	30	8	6	0	2	1	3	2	2	3	7
0	23	2	67	2	23	25	8	9	5	5	8	9	0	0	1	2	2	2	3	4
0	25	2	61	2	23	23	8	9	15	30	8	9	0	0	2	4	3	2	5	6
0	19	0	64	2	24	23	6	16	30	30	8	6	0	1	4	4	1	2	5	7
1	20	0	71	2	25	25	7	10	20	20	8	9	0	0	2	2	2	2	4	4
0	25	2	58	2	24	24	8	8	60	120	7	5	1	5	4	5	1	2	6	12
0	32	3	59	2	24	24	8	9	60	60	7	7	1	2	3	3	2	2	6	7
1	40	3	60	2	23	23	7	7	20	30	5	5	5	5	2	2	1	1	8	8
1	42	1	76	2	22	22	5	5	5	5	7	7	1	1	3	3	2	2	6	6
1	30	3	67	2	27	26	10	8	1	1	12	6	0	1	2	2	1	2	3	5
1	52	3	64	2	24	27	7	9	15	25	6	8	1	0	3	2	1	1	5	3
0	21	0	67	2	23	24	6	6	5	10	7	7	1	1	0	0	2	3	3	4
1	46	2	67	2	25	25	6	6	10	10	6	6	1	1	0	0	0	2	1	3
1	25	0	64	2	24	27	7	9	10	20	8	8	0	0	2	4	2	3	4	7
0	30	1	59	2	21	23	7	10	5	15	8	10	1	0	1	3	2	2	4	5
0	19	1	61	2	25	27	7	12	15	30	8	12	0	0	1	2	0	1	1	3
0	55	3	65	2	24	24	8	8	15	15	7	7	1	1	3	3	1	1	5	5
0	54	4	65	2	23	24	7	7	10	20	7	7	1	0	1	3	1	2	3	5
0	21	1	58	2	23	26	10	6	5	120	8	4	0	3	1	3	2	3	3	9
0	23	2	59	2	24	25	10	13	40	120	9	12	0	0	3	4	1	1	4	5
0	19	0	72	2	23	23	6	10	10	20	8	10
